# Supplementary material for: A Plan-Do-Study-Act Cycle to Enhance Operational Efficiency in a Newly Established Paediatric Cardiac Operating Room
Source: Interdiscip Cardiovasc Thorac Surg. 2026 Jan 27;41(1):ivag006. doi: 10.1093/icvts/ivag006 (PMC12864523; doi:10.1093/icvts/ivag006)
Supplement: ivag006_Supplementary_Data [file ivag006_supplementary_data.zip]

Archive with 6 entries (6 files):
- Supplementary Figure 1.pdf
- Supplementary Figure 2.pdf
- Supplementary Figure 3.pdf
- Supplementary Appendix.docx
- Supplementary Material Legends.docx
- Supplementary Table 1.docx
